# Supplementary material for: Genetic and Functional Effects of Adiponectin in Type 2 Diabetes Mellitus Development
Source: Int J Mol Sci. 2022 Nov 4;23(21):13544. doi: 10.3390/ijms232113544 (PMC9658884; doi:10.3390/ijms232113544)
Supplement: Supplementary file 1 [file ijms-23-13544-s001.zip]

Archive with 1 entries (1 files):
- ijms-1940235-supplementary.xlsx
