# Supplementary material for: Genetic and Functional Effects of Adiponectin in Type 2 Diabetes Mellitus Development
Source: Int J Mol Sci. 2022 Nov 4;23(21):13544. doi: 10.3390/ijms232113544 (PMC9658884; doi:10.3390/ijms232113544)
Supplement: Supplementary file 1 [file ijms-23-13544-s001.zip › ijms-1940235-supplementary.xlsx]

## Sheet: ADIPOQ 
Ct	liver	liver	liver	liver	liver	liver
no.	7	8	9	10	11	12
group	control	db	control	db	control	db
gene	4w	4w	16w	16w	32w	32w
GAPDH	21.48	19.443	21.234	19.461	20.295	19.526
GAPDH	21.527	19.49	21.098	19.216	20.313	19.321
GAPDH	20.923	19.37	20.954	19.064	20.596	18.993
ADIPOQ	35.214	36.933	35.877	35.125	34.03	36.564
ADIPOQ	35.083	37.173	34.306	35.947	34.597	36.43
ADIPOQ	35.022	37.053	34.739	35.348	34.812	36.997
GAPDH	21.31	19.4343	21.0953	19.247	20.4013	19.28
ΔCt	liver	liver	liver	liver	liver	liver
no.	7	8	9	10	11	12
group	control	db	control	db	control	db
gene	4w	4w	16w	16w	32w	32w
ADIPOQ	13.734	17.49	14.643	15.664	13.735	17.038
ADIPOQ	13.556	17.683	13.208	16.731	14.284	17.109
ADIPOQ	14.099	17.683	13.785	16.284	14.216	18.004
ΔΔCt
ADIPOQ	0	3.756	0.909	1.93	0.001	3.304
ADIPOQ	0	4.127	-0.348	3.175	0.728	3.553
ADIPOQ	0	3.584	-0.314	2.185	0.117	3.905
2-ΔΔCt
ADIPOQ	1	0.074017	0.532554	0.262429	0.999307	0.10125
ADIPOQ	1	0.0572334	1.27279	0.110721	0.60374	0.0852002
ADIPOQ	1	0.0833889	1.24315	0.219912	0.922103	0.0667541
2-ΔΔCt
ADIPOQ	1	0.074017	0.532554	0.262429	0.999307	0.10125
ADIPOQ	1	0.0572334	1.27279	0.110721	0.60374	0.0852002
ADIPOQ	1	0.0833889	1.24315	0.219912	0.922103	0.0667541
ADIPOQ	control	db/db mice	SD-control	SD-db
Liver 4w	1	0.0715464	0	0.0132517
Liver 16w	1.01617	0.197687	0.419083	0.0782579
Liver 32w	0.841717	0.0844016	0.209678	0.017262
